# Supplementary material for: Comparative Analysis of Manual ELISA and Ella, an Automated Instrument for ELISA, in Measuring Serum Galectin-3 Levels in Breast Cancer Patient Samples
Source: Cancers (Basel). 2025 Oct 1;17(19):3206. doi: 10.3390/cancers17193206 (PMC12523246; doi:10.3390/cancers17193206)
Supplement: Supplementary file 1 [file cancers-17-03206-s001.zip]

Archive with 1 entries (1 files):
- cancers-3822678-supplementary.xlsx
