# Supplementary material for: Comparative Analysis of Manual ELISA and Ella, an Automated Instrument for ELISA, in Measuring Serum Galectin-3 Levels in Breast Cancer Patient Samples
Source: Cancers (Basel). 2025 Oct 1;17(19):3206. doi: 10.3390/cancers17193206 (PMC12523246; doi:10.3390/cancers17193206)
Supplement: Supplementary file 1 [file cancers-17-03206-s001.zip › cancers-3822678-supplementary.xlsx]

## Sheet: ELISA and Ella Full Data
FWID	ELISA Gal-3	ELISA Gal-3 CV	ELLA Gal-3	ELLA Gal-3 CV	Gender	Ethnicity	Race	Diagnosis	T	N	M	Stage	Histology	Specimen Type	Spec Considered	Tissue Site	Specimen Collection Year	Patient Birth Year	Age at Collection	Smoking History	Tissue Exposure	Rad Tissue Exposure	50 Gene Panel	Chemo	Hormonal Therapy	Immunotherapy	IHC Assay ER	IHC ER %	IHC Assay PR	IHC PR %	IHC Assay HER-2	FISH Test HER-2	Treatment Status	ER/PR/HER	HR/HER2	Subtype	Grade
100082	5.34557	2.51191	5.253	2.92	Female	Non-Spanish; Non-Hispanic	White	Breast Cancer	T1c	N0		I	Invasive Ductal	Serum	Primary	Breast	2013	1940	73	Never smoked							positive	24	negative		Amplified						2
100115	4.41873	5.60122	6.067	1.52	Female	Non-Spanish; Non-Hispanic	White	Breast Cancer				I	Invasive Ductal	Serum	Primary	Breast	2013	1945	68	Never smoked							positive	91	positive	95	Not Amplified						3
100270	10.0035	9.31305	11.527	1.32	Female	Non-Spanish; Non-Hispanic	White	Breast Cancer	T1c	N0	M0	I	Invasive Ductal	Serum	Primary	Breast	2013	1941	72	Never smoked							positive	67	positive	80	Not Amplified						2
101185	9.03696	5.84317	6.742	2.56	Female	Non-Spanish; Non-Hispanic	Asian	Breast Cancer				I	DCIS	Serum	Primary	Breast	2014	1959	55	Never smoked			No				negative		negative		Amplified			-/-/+	HR-/HER+	HER2 Enriched
101246	6.16583	7.45822	5.577	3.19	Female	Non-Spanish; Non-Hispanic	White	Breast Cancer				IV	Adenocarcinoma	Serum	Metastatic	Brain	2014	1947	67	Never smoked							positive	96	negative		Not Amplified						3
101344	5.75329	4.41134	4.478	1.39	Female	Non-Spanish; Non-Hispanic	White	Breast Cancer	T1c	N0	M0	I	DCIS	Serum	Recurrence	Breast	2014	1956	59	Never smoked	No	Yes	No				negative		negative		Amplified	Amplified		-/-/+	HR-/HER+	HER2 Enriched
101362	7.01321	5.54105	6.292	4.12	Female	Non-Spanish; Non-Hispanic	White	Breast Cancer	T1c	N1a		II	DCIS	Serum	Primary	Breast	2014	1945	69	Previous smoker	No	No	Yes				positive	83	positive	59	Amplified			+/+/+	HR+/HER+	Luminal B-like
101441	6.15692	7.70125	4.91	4.51	Female	Non-Spanish; Non-Hispanic	White	Breast Cancer	T2	N0	M1	IV	Invasive Ductal	Serum	Primary	Breast	2015	1960	55	Never smoked							positive	90	positive	9	Not Amplified						2
101475	8.40347	9.15019	10.26	0.77	Female	Non-Spanish; Non-Hispanic	Black, African American	Breast Cancer				I	DCIS	Serum	Primary	Breast	2014	1966	48	Previous smoker			No				positive	62	positive	62	Not Amplified			+/+/-	HR+/HER-	Luminal A
101541	3.99875	0.196926	7.331	3.13	Female	Non-Spanish; Non-Hispanic	White	Breast Cancer				I	DCIS	Serum	Primary	Breast	2014	1953	61	Never smoked			No				negative		negative		Amplified			-/-/+	HR-/HER+	HER2 Enriched
101600	8.02211	0.48068	7.75	2.17	Female	Non-Spanish; Non-Hispanic	White	Breast Cancer	T2	N1a		II	DCIS	Serum	Primary	Breast	2015	1972	43	Previous smoker	Yes	No	No	Yes			negative		negative		Not Amplified			-/-/-	HR-/HER-	Triple Negative
101611	6.24456	0.24592	11.573	1.94	Female	Non-Spanish; Non-Hispanic	White	Breast Cancer				I	DCIS	Serum	Recurrence	Breast	2015	1946	69				No				negative		negative		Not Amplified			-/-/-	HR-/HER-	Triple Negative
101619	10.5921	6.77358	11.076	1.18	Female	Non-Spanish; Non-Hispanic	Black, African American	Breast Cancer	T2	N2a	M0	III	DCIS	Serum	Primary	Breast	2015	1935	80	Current smoker	No	No	No				positive	92	positive	95	Amplified	Amplified		+/+/+	HR+/HER+	Luminal B-like
101640	10.1762	27.8604	9.756	1.22	Female	Non-Spanish; Non-Hispanic	White	Breast Cancer				I	DCIS	Serum	Primary	Breast	2015	1971	43	Never smoked			No				positive	88	positive	73	Amplified	Amplified		+/+/+	HR+/HER+	Luminal B-like
101648	12.0388	6.00369	7.339	0.67	Female	Non-Spanish; Non-Hispanic	White	Breast Cancer				II	DCIS	Serum	Primary		2015	1946	68				No				positive	84	positive	80	Amplified			+/+/+	HR+/HER+	Luminal B-like
101649	11.2014	22.3721	9.036	2.98	Female	Non-Spanish; Non-Hispanic	White	Breast Cancer	T1c	N0	M0	I	DCIS	Serum	Primary	Breast	2015	1967	48	Current smoker	Yes	No	No	Yes			positive	91	positive	96	Amplified	Amplified	Neoadjuvant	+/+/+	HR+/HER+	Luminal B-like
101715	2.65417	5.29808	5.303	1.56	Female	Non-Spanish; Non-Hispanic	White	Breast Cancer				I	DCIS	Serum	Primary	Breast	2015	1976	39				No				negative		negative		Not Amplified			-/-/-	HR-/HER-	Triple Negative
101739	3.40462	1.7732	3.929	3.19	Female	Non-Spanish; Non-Hispanic	White	Breast Cancer				I	DCIS	Serum			2015	1960	54				No				positive	90	negative		Amplified			+/-/+	HR+/HER+	Luminal B-like
101743	27.2439	1.06232	7.74	1.81	Female	Non-Spanish; Non-Hispanic	Black, African American	Breast Cancer	T2	N0	M0	II	DCIS	Serum	Primary	Breast	2015	1957	58	Never smoked	Yes	No	No	Yes			positive	46	positive	1	Amplified			+/+/+	HR+/HER+	Luminal B-like
101850	7.69051	0.339479	6.987	1.95	Female	Non-Spanish; Non-Hispanic	White	Breast Cancer				II	DCIS	Serum	Primary	Breast	2015	1949	65				No				negative		negative		Amplified			-/-/+	HR-/HER+	HER2 Enriched
101860	8.13351	11.3396	6.118	0.78		Non-Spanish; Non-Hispanic	White	Breast Cancer				III	Lobular	Serum	Recurrence	Breast	2015	1953	63	Never smoked			No				negative		negative	7	Not Amplified			-/-/-	HR-/HER-	Triple Negative
101861	3.01993	4.38486	5.081	1.02	Female	Non-Spanish; Non-Hispanic	White	Breast Cancer				II	DCIS	Serum	Primary	Breast	2015	1938	77	Previous smoker			No				negative		negative		Not Amplified			-/-/-	HR-/HER-	Triple Negative
101936	18.8579	7.43401	11.055	2.62	Female	Non-Spanish; Non-Hispanic	Black, African American	Breast Cancer				I	DCIS	Serum	Primary	Breast	2015	1943	71				No				positive	94	positive	41	Not Amplified			+/+/-	HR+/HER-	Luminal A
102006	3.78487	1.99942	5.402	2.7	Female	Non-Spanish; Non-Hispanic	White	Breast Cancer				IV	Invasive Ductal	Serum	Primary	Breast	2015	1968	47	Never smoked							negative		negative		Not Amplified						3
102039	9.87319	0.601235	8.261	1.52	Female	Non-Spanish; Non-Hispanic	White	Breast Cancer				II	Adenocarcinoma	Serum	Metastatic	Liver	2015	1952	63	Previous smoker	Yes	No	No	Yes			negative		negative		Not Amplified		Metastatic/Palliative	-/-/-	HR-/HER-	Triple Negative
102127	7.43096	0.417734	6.073	1.61	Female	Non-Spanish; Non-Hispanic	White	Breast Cancer	T2	N2	M0	III	DCIS	Serum	Metastatic	Lymph Node	2015	1978	37	Never smoked	No	Yes	No				negative		negative		Not Amplified			-/-/-	HR-/HER-	Triple Negative
102133	9.2902	6.43565	4.923	2.83	Female	Non-Spanish; Non-Hispanic	Asian	Breast Cancer				II	DCIS	Serum	Primary	Breast	2015	1970	46	Never smoked	Yes	No	Yes	Yes			positive	74	positive	56	Not Amplified		Neoadjuvant	+/+/-	HR+/HER-	Luminal A
102205	4.50413	57.7951	5.738	1.62	Female	Non-Spanish; Non-Hispanic	White	Breast Cancer	T1c	N0	M0	I	Mucinous	Serum	Primary	Breast	2015	1943	72	Never smoked	No	No	Yes				positive	89	positive	93	Not Amplified			+/+/-	HR+/HER-	Luminal A
102225	15.2445	1.84757	10.759	0.8	Female	Non-Spanish; Non-Hispanic	White	Breast Cancer	T1b	N0	M0	I	DCIS	Serum	Metastatic	Neck	2015	1947	68	Current smoker	No	No	No				negative		negative		Not Amplified			-/-/-	HR-/HER-	Triple Negative
102230	7.31324	0.223532	7.134	2.1	Female	Non-Spanish; Non-Hispanic	White	Breast Cancer	T2	N1	M0	II	DCIS	Serum	Primary	Breast	2015	1935	80				No				positive	94	positive	80	Amplified	Amplified		+/+/+	HR+/HER+	Luminal B-like
102242	13.6203	4.25857	10.203	1.73	Female	Non-Spanish; Non-Hispanic	White	Breast Cancer	T1b	N0		I	DCIS	Serum	Primary	Breast	2015	1947	69	Previous smoker			No				positive	96	positive	60	Amplified	Amplified		+/+/+	HR+/HER+	Luminal B-like
102247	13.3236	7.12616	8.461	0.51	Female	Non-Spanish; Non-Hispanic	White	Breast Cancer	T2	N2a		III	Invasive Ductal	Serum	Metastatic	Brain	2015	1945	70	Never smoked							negative		negative		Amplified						U
102260	7.95602	0.252648	10.421	3.33	Female	Non-Spanish; Non-Hispanic	White	Breast Cancer		N1		II	DCIS	Serum	Primary	Breast	2015	1950	65	Current smoker			No				positive	96	positive	41	Amplified	Amplified		+/+/+	HR+/HER+	Luminal B-like
102318	5.59361	11.8763	4.078	1.63	Female	Non-Spanish; Non-Hispanic	Black, African American	Breast Cancer	T2	N3	M0	III	Invasive Ductal	Serum	Primary	Breast	2016	1940	76	Never smoked							positive	100	positive	79	Not Amplified						2
102330	7.18476	5.03938	6.921	1.17	Female	Non-Spanish; Non-Hispanic	White	Breast Cancer	Tis			I	DCIS	Serum	Primary	Breast	2015	1951	65	Never smoked			No				positive	94	positive	81	Amplified			+/+/+	HR+/HER+	Luminal B-like
102362	10.7321	4.49044	8.076	0.49	Female	Non-Spanish; Non-Hispanic	Black, African American	Breast Cancer	T1c	N0		I	DCIS	Serum	Primary	Breast	2015	1926	89	Previous smoker			Yes				positive	99	positive	71	Not Amplified	Not Amplified		+/+/-	HR+/HER-	Luminal A
102377	8.78371	12.4406	7.562	2.74	Female	Non-Spanish; Non-Hispanic	White	Breast Cancer	T1b	N0	M0	I	Invasive Ductal	Serum	Primary	Breast	2016	1946	70	Never smoked							negative		negative		Not Amplified						2
102378	8.38379	8.35087	6.153	4.59	Female	Non-Spanish; Non-Hispanic	White	Breast Cancer	T1b	N0	M0	I	DCIS	Serum	Primary	Breast	2015	1948	68	Never smoked			Yes				positive	98	positive	95	Not Amplified			+/+/-	HR+/HER-	Luminal A
102395	7.29988	3.91178	8.694	1.28	Female	Non-Spanish; Non-Hispanic	White	Breast Cancer	T2	N0	M0	II	DCIS	Serum	Primary	Breast	2015	1954	61	Previous smoker			Yes				positive	90	negative		Not Amplified			+/-/-	HR+/HER-	Luminal B
102407	5.07041	6.01095	3.443	2.09	Female	Non-Spanish; Non-Hispanic	Black, African American	Breast Cancer	T4a	N3	M0	III	Invasive Ductal	Serum	Primary	Breast	2015	1968	47	Never smoked							negative		negative		Not Amplified						3
102416	14.0284	0.793645	9.35	1.27	Female	Non-Spanish; Non-Hispanic	White	Breast Cancer	T1b	N0		I	Invasive Ductal	Serum	Primary	Breast	2015	1940	75	Never smoked							positive	95	positive	36	Equivocal						3
102418	5.71957	4.92086	6.887	2.29	Female	Non-Spanish; Non-Hispanic	White	Breast Cancer	T1b	N0		I	Invasive Ductal	Serum	Primary	Breast	2016	1929	87	Never smoked							positive	97	positive	98	Amplified						3
102453	4.46292	13.8721	7.05	5.21	Female	Non-Spanish; Non-Hispanic	White	Breast Cancer	T1c	N0	M0	I	Invasive Ductal	Serum	Primary	Breast	2016	1959	57	Current smoker							positive	92	positive	96	Not Amplified						1
102478	5.53509	4.06517	5.238	0.23	Female	Spanish; Hispanic	Latino	Breast Cancer	T2	N0	M0	II	Invasive Ductal	Serum	Primary	Breast	2016	1973	43	Never smoked							negative		negative		Not Amplified						3
102485	7.07881	1.09415	5.823	0.19	Female	Non-Spanish; Non-Hispanic	White	Breast Cancer	T1c	N1a	M0	III	Invasive Ductal	Serum	Primary	Breast	2015	1959	56	Current smoker							positive	98	positive	49	Not Amplified						1
102528	6.67422	127.844	10.101	1.53	Female	Non-Spanish; Non-Hispanic	White	Breast Cancer	T2	N0	M0	II	Invasive Ductal	Serum	Primary	Breast	2015	1961	54	Previous smoker							negative		negative		Not Amplified						3
102548	8.76607	7.81847	6.019	1.43	Female	Non-Spanish; Non-Hispanic	White	Breast Cancer	T2	N0	M0	II	Invasive Ductal	Serum	Primary	Breast	2015	1977	38	Never smoked							positive	89	positive	49	Not Amplified						1
102589	12.2793	1.85839	7.752	0.85	Female	Non-Spanish; Non-Hispanic	White	Breast Cancer	T1c	N0		I	Apocrine	Serum	Primary	Breast	2016	1937	78	Never smoked	No		No				positive	85	positive	62	Amplified	Amplified		+/+/+	HR+/HER+	Luminal B-like
102594	14.4261	0.420086	5.113	4.05	Female	Non-Spanish; Non-Hispanic	White	Breast Cancer	T1c	N0	M0	I	Apocrine	Serum	Primary	Breast	2016	1958	58	Current smoker	No		No				positive	99	positive	94	Amplified	Amplified		+/+/+	HR+/HER+	Luminal B-like
102598	11.5019	0.898133	6.023	2.37	Female	Non-Spanish; Non-Hispanic	White	Breast Cancer	T1c	N0	M0	I	DCIS	Serum	Primary	Breast	2016	1957	59	Never smoked	Yes		No				negative		negative		Not Amplified		Neoadjuvant	-/-/-	HR-/HER-	Triple Negative
102606	12.8327	2.4582	15.695	2.2	Female	Non-Spanish; Non-Hispanic	Black, African American	Breast Cancer	T1a	N0		I	Lobular	Serum	Metastatic	Ovary	2016	1965	51	Previous smoker	Yes	No	No				positive	33	positive	35	Not Amplified		Hormone Only	+/+/-	HR+/HER-	Luminal A
102628	3.52657	3.32091	4.265	2.34	Female	Non-Spanish; Non-Hispanic	White	Breast Cancer	T1c	N0		I	DCIS	Serum	Primary	Breast	2016	1961	55	Never smoked	No	No	Yes				positive	72	positive	67	Not Amplified	Not Amplified		+/+/-	HR+/HER-	Luminal A
102687	11.1464	0.166197	6.253	0.84	Female	Non-Spanish; Non-Hispanic	White	Breast Cancer	T2	N0	M0	II	Invasive Ductal	Serum	Primary	Breast	2015	1967	48	Never smoked							positive	100	positive	86	Amplified						1
102689	22.058	3.18867	7.309	4.36	Female	Non-Spanish; Non-Hispanic	White	Breast Cancer	T2	N0		I	Apocrine	Serum	Recurrence	Breast	2016	1938	77	Never smoked	Yes	Yes	Yes				negative		negative		Amplified		Neoadjuvant	-/-/+	HR-/HER+	HER2 Enriched
102693	8.08307	13.9106	5.909	0.21	Female	Non-Spanish; Non-Hispanic	White	Breast Cancer	T1b	N0		I	Adenocarcinoma	Serum	Primary	Lymph Node	2016	1944	72	Previous smoker							positive	97	positive	2	Not Amplified						U
102697	8.70104	17.5221	3.468	1.13	Female	Non-Spanish; Non-Hispanic	White	Breast Cancer	T2	N0	M0	II	Invasive Ductal	Serum	Primary	Breast	2015	1962	53	Never smoked							positive	100	positive	65	Not Amplified						2
102716	4.14213	7.7078	1.768	1.98	Female	Non-Spanish; Non-Hispanic	White	Breast Cancer	T3	N1	M0	III	Invasive Ductal	Serum	Primary	Breast	2015	1956	59	Previous smoker							positive	100	positive	100	Not Amplified						3
102720	9.18078	6.00924	4.006	1.84	Female	Non-Spanish; Non-Hispanic	White	Breast Cancer	T1c	N0		I	DCIS	Serum	Metastatic	Lymph Node	2016	1968	48	Never smoked	Yes	No	No				positive	58	negative		Amplified	Amplified	Adjuvant	+/-/+	HR+/HER+	Luminal B-like
102722	8.40916	3.4531	8.94	1.88	Female	Non-Spanish; Non-Hispanic	White	Breast Cancer	T1c	N0	M0	I	Benign	Serum	Benign	Breast	2016	1950	66	Previous smoker	Yes	No	No				negative		negative		Not Amplified		Neoadjuvant	-/-/-	HR-/HER-	Triple Negative
102739	13.7016	2.56812	6.702	4.43	Female	Non-Spanish; Non-Hispanic	White	Breast Cancer	T1c	N0	M0	I	Apocrine	Serum	Recurrence	Breast	2016	1933	82	Previous smoker	Yes	No	No		Yes		positive	90	negative		Not Amplified		Hormone Only	+/-/-	HR+/HER-	Luminal B
102745	9.70049	0.366728	5.736	2	Female	Non-Spanish; Non-Hispanic	Black, African American	Breast Cancer	T3	N2a		III	Invasive Mammary	Serum	Primary	Breast	2016	1969	47	Current smoker							positive	92	positive	84	Not Amplified						2
102794	8.06188	7.07837	3.737	2.48	Female	Non-Spanish; Non-Hispanic	White	Breast Cancer	T2	N1	M0	II	DCIS	Serum	Metastatic	Axillary	2016	1964	51	Never smoked	No	No	Yes				positive	40	negative		Not Amplified	Not Amplified		+/-/-	HR+/HER-	Luminal B
102805	11.2042	0.507903	1.975	1.37	Female	Non-Spanish; Non-Hispanic	Black, African American	Breast Cancer	T1	N0	M0	I	DCIS	Serum	Recurrence	Chest Wall	2016	1971	46	Previous smoker	No	No	Yes				negative		negative		Not Amplified			-/-/-	HR-/HER-	Triple Negative
102814	11.5168	4.18025	3.359	0.75	Female	Non-Spanish; Non-Hispanic	White	Breast Cancer	T1c	N0	M0	I	Apocrine	Serum	Primary	Breast	2016	1950	65	Never smoked	Yes	No	No				positive	73	positive	58	Amplified		Neoadjuvant	+/+/+	HR+/HER+	Luminal B-like
102825	11.9855	10.0004	7.76	3.28	Female	Non-Spanish; Non-Hispanic	White	Breast Cancer	T2	N0	M0	II	Invasive Mammary	Serum	Primary	Breast	2016	1940	76	Never smoked							positive	97	positive	46	Not Amplified						2
102946	9.67833	4.6419	5.107	3.43	Female	Non-Spanish; Non-Hispanic	White	Breast Cancer	T2	N1a		II	Apocrine	Serum	Primary	Breast	2016	1971	45	Never smoked	Yes	No	Yes				positive	96	positive	97	Not Amplified		Hormone Only	+/+/-	HR+/HER-	Luminal A
102960	21.5565	3.49515	11.269	2.24	Female	Spanish; Hispanic	White	Breast Cancer				III	DCIS	Serum	Primary	Breast	2016			Current smoker	Yes	No	No				positive	79	positive	10	Amplified			+/+/+	HR+/HER+	Luminal B-like
102979	15.0989	0.32671	6.177	2.29	Female	Non-Spanish; Non-Hispanic	White	Breast Cancer	T2	N0	M0	II	Benign	Serum	Benign	Breast	2016	1985	32	Previous smoker	Yes	No	No				negative		negative		Not Amplified	Not Amplified	Neoadjuvant	-/-/-	HR-/HER-	Triple Negative
102996	6.74791	0.84695	3.832	2.06	Female	Non-Spanish; Non-Hispanic	White	Breast Cancer	T2	N0	M0	II	DCIS	Serum	Primary	Breast	2016	1997	19	Never smoked	No	No	Yes				positive	83	positive	35	Amplified	Amplified		+/+/+	HR+/HER+	Luminal B-like
103060	9.97937	0.693793	15.841	1.62	Female	Non-Spanish; Non-Hispanic	Black, African American	Breast Cancer	T1c	N1	M0	II	Benign	Serum	Benign	Breast	2016	1960	57	Never smoked	Yes	No	No				negative		negative		Not Amplified			-/-/-	HR-/HER-	Triple Negative
103092	4.66425	2.50979	0.952	1.41	Female	Non-Spanish; Non-Hispanic	Multi-Racial	Breast Cancer	T4	N3	M1	IV	Invasive Mammary	Serum	Primary	Breast	2016	1969	47	Never smoked							negative		positive	2	Amplified						2
103132	9.70482	9.18462	16.581	3.51	Female	Non-Spanish; Non-Hispanic	Black, African American	Breast Cancer	T1b	N0		II	DCIS	Serum	Primary	Breast	2016	1968	49	Never smoked	Yes	No	No				positive	70	positive	40	Amplified		Neoadjuvant	+/+/+	HR+/HER+	Luminal B-like
103255	14.1058	1.04757	18.484	3.86	Female	Non-Spanish; Non-Hispanic	White	Breast Cancer				III	DCIS	Serum	Primary	Breast	2016	1958	59	Never smoked	Yes	No	No				positive	95	negative		Amplified		Neoadjuvant	+/-/+	HR+/HER+	Luminal B-like
103308	7.06436	14.9888	80.767	2.2	Female	Non-Spanish; Non-Hispanic	White	Breast Cancer	T2	N0		II	Invasive Ductal	Serum	Primary	Breast	2017	1948	69	Previous smoker							positive	94	positive	85	Not Amplified						2
103360	18.5226	9.3221	64.333	4.47	Female	Non-Spanish; Non-Hispanic	Black, African American	Breast Cancer	T1b	N0	M0	I	Mucinous	Serum	Primary	Breast	2017	1969	48	Never smoked	Yes	No	Yes				positive	99	positive	99	Not Amplified		Hormone Only	+/+/-	HR+/HER-	Luminal A
103389	22.0767	16.7174	4.234	1.16	Female	Non-Spanish; Non-Hispanic	White	Breast Cancer	T3	N0	M0	II	Apocrine	Serum	Primary	Breast	2017	1964	53	Current smoker	Yes	No	Yes				positive	40	negative		Not Amplified		Neoadjuvant	+/-/-	HR+/HER-	Luminal B
103399	12.2827	5.14701	3.743	3.85	Female	Non-Spanish; Non-Hispanic	White	Breast Cancer				II	Apocrine	Serum	Primary	Breast	2017	1973	44	Previous smoker	Yes	No	No				negative		negative		Not Amplified		Neoadjuvant	-/-/-	HR-/HER-	Triple Negative
103423	9.47459	4.93985	1.704	2.65	Female	Non-Spanish; Non-Hispanic	White	Breast Cancer	T2	N0		II	DCIS	Serum	Primary	Breast	2017	1964	52	Never smoked	Yes	No	No				positive	95	positive	88	Amplified		Neoadjuvant	+/+/+	HR+/HER+	Luminal B-like
103425	13.6934	18.2059	2.856	5.62	Female	Non-Spanish; Non-Hispanic	Asian	Breast Cancer	T1	N0		I	Apocrine	Serum	Primary	Breast	2017	1967	50	Never smoked	No	No	Yes				positive	96.5	positive	98.7	Not Amplified			+/+/-	HR+/HER-	Luminal A
103493	11.2442	1.41839	5.142	1.37	Female	Non-Spanish; Non-Hispanic	White	Breast Cancer	T1b	N0		I	DCIS	Serum	Primary	Breast	2017	1976	41	Never smoked	No	No	No				positive	41	positive	3	Amplified	Amplified		+/+/+	HR+/HER+	Luminal B-like
103518	9.7501	2.87208	6.325	4.25	Female	Non-Spanish; Non-Hispanic	White	Breast Cancer	T1c	N2a		III	Invasive Mammary	Serum	Primary	Breast	2016	1974	42	Previous smoker							positive	82	positive	62	Not Amplified						2
103541	12.4472	5.05753	6.596	2.4	Female	Non-Spanish; Non-Hispanic	Black, African American	Breast Cancer	T2	N0	M0	II	Invasive Mammary	Serum	Primary	Breast	2017	1945	72	Previous smoker							negative		negative		Not Amplified						3
103556	19.4878	9.32807	14.385	3.53	Female	Non-Spanish; Non-Hispanic	White	Breast Cancer				II	Apocrine	Serum	Primary	Breast	2017	1965	52	Never smoked	Yes		No				negative		negative		Amplified		Neoadjuvant	-/-/+	HR-/HER+	HER2 Enriched
103623	27.9316	10.8544	13.075	1.37	Female	Non-Spanish; Non-Hispanic	White	Breast Cancer				IV	Carcinoma	Serum	Metastatic	Brain	2017	1953	64	Never smoked							negative		positive	7	Equivocal						U
103627	16.7169	2.70405	12.664	3.58	Female	Non-Spanish; Non-Hispanic	White	Breast Cancer	T2	N0	M0	II	Apocrine	Serum	Primary	Breast	2017	1958	59	Previous smoker	Yes	No	Yes	Yes			negative		negative		Not Amplified		Neoadjuvant	-/-/-	HR-/HER-	Triple Negative
103628	43.0308	4.41685	19.896	0.88	Female	Non-Spanish; Non-Hispanic	Black, African American	Breast Cancer	T1c	N1		I	Lobular	Serum	Primary	Breast	2017	1943	74	Never smoked	Yes	No	No				positive	18	negative		Not Amplified		Neoadjuvant	+/-/-	HR+/HER-	Luminal B
103639	14.0951	7.84221	6.957	0.92	Female	Non-Spanish; Non-Hispanic	White	Breast Cancer	T2			II	Adenocarcinoma	Serum	Metastatic	Brain	2017	1970	47	Never smoked	No	Yes	Yes	No	No	No	negative		negative		Not Amplified			-/-/-	HR-/HER-	Triple Negative
103678	7.11818	10.548	6.436	1.78	Female	Non-Spanish; Non-Hispanic	White	Breast Cancer				II	Apocrine	Serum	Metastatic	Breast	2017	1936	80	Never smoked	No	No	Yes				negative		negative		Not Amplified	Not Amplified		-/-/-	HR-/HER-	Triple Negative
103694	11.2075	5.11952	5.255	2.26	Female	Non-Spanish; Non-Hispanic	White	Breast Cancer				IV	Adenocarcinoma	Serum	Metastatic	Liver	2017	1984	33	Previous smoker							positive	67	positive	19	Not Amplified						U
103730	12.5238	4.52211	5.094	2.06	Female	Non-Spanish; Non-Hispanic	White	Breast Cancer	T2	N0		II	Carcinoma	Serum	Primary	Breast	2017	1946	70	Never smoked	Yes		No				positive	81	negative		Amplified	Amplified	Neoadjuvant	+/-/+	HR+/HER+	Luminal B-like
103792	16.1187	9.5848	6.696	1.23	Female	Non-Spanish; Non-Hispanic	White	Breast Cancer	T1c	N0	M0	I	Invasive Ductal	Serum	Primary	Breast	2016	1932	84	Previous smoker							positive	89	positive	95	Not Amplified						1
103819	18.5533	1.52902	7.228	1.79	Female	Non-Spanish; Non-Hispanic	White	Breast Cancer	T3	N1		III	DCIS	Serum	Primary	Breast	2017	1982	34	Never smoked	Yes	No	No				positive	18	positive	1	Amplified		Adjuvant	+/+/+	HR+/HER+	Luminal B-like
103842	7.73259	43.6993	10.858	4.26	Female	Non-Spanish; Non-Hispanic	White	Breast Cancer	T2	N1	M1	IV	Invasive Ductal	Serum	Primary	Breast	2017	1977	40	Never smoked							positive	2	positive	13	Amplified						3
103873	21.7827	5.6408	5.07	3.27	Female	Non-Spanish; Non-Hispanic	White	Breast Cancer	T1	N0	M0	I	Carcinoma	Serum	Primary	Breast	2017	1976	41	Never smoked	Yes		No				negative		negative		Not Amplified		Neoadjuvant	-/-/-	HR-/HER-	Triple Negative
103993	9.22726	2.22767	5.482	2.41	Female	Non-Spanish; Non-Hispanic	Black, African American	Breast Cancer	T3	N1		III	Invasive Ductal	Serum	Primary	Breast	2018	1948	70	Previous smoker							positive	97	positive	92	Amplified						2
103997	12.4858	1.66307	6.48	6.08	Female	Non-Spanish; Non-Hispanic	Multi-Racial	Breast Cancer	T4	N3	M1	IV	Invasive Ductal	Serum	Primary	Breast	2016	1969	47	Never smoked							negative		negative		Amplified						1
104159	27.7173	2.81688	10.407	5.11				Breast Cancer	T1c	N1a		II	Lobular	Serum	Primary	Breast	2017			Previous smoker	Yes	No	Yes				positive	73	positive	72	Not Amplified		Adjuvant	+/+/-	HR+/HER-	Luminal A
104179	19.5102	6.31545	7.883	0.57	Female	Non-Spanish; Non-Hispanic	White	Breast Cancer	T3c	N0	M0	II	Lobular	Serum	Primary	Breast	2017	1960	58	Current smoker	No	No	Yes				positive	78	positive	43	Not Amplified			+/+/-	HR+/HER-	Luminal A
104202	48.4839	1.36319	20.426	2.23	Female	Non-Spanish; Non-Hispanic	White	Breast Cancer	T2	N0		II	DCIS	Serum	Primary	Breast	2017	1946	71	Never smoked	No	No	No	No	No	No	negative		negative		Amplified			-/-/+	HR-/HER+	HER2 Enriched
104270	11.3445	19.6785	5.296	1.83	Female	Non-Spanish; Non-Hispanic	White	Breast Cancer	T2	N0		II	Apocrine	Serum	Primary	Breast	2017	1969	48	Never smoked	Yes	No	No				positive	90	positive	65	Amplified	Amplified	Neoadjuvant	+/+/+	HR+/HER+	Luminal B-like
104328	19.675	6.06526	9.598	4.96	Female	Non-Spanish; Non-Hispanic	White	Breast Cancer	T1c	N1		II	Apocrine	Serum	Primary	Breast	2017	1989	29	Never smoked	Yes	No	No				positive	97	positive	92	Amplified	Amplified	Neoadjuvant	+/+/+	HR+/HER+	Luminal B-like
104347	28.2537	7.66107	8.556	4.28	Female	Spanish; Hispanic	Latino	Breast Cancer	T1c	N1		I	Apocrine	Serum	Primary	Breast	2017	1962	55	Previous smoker	No	No	Yes				positive	85	positive	86	Not Amplified			+/+/-	HR+/HER-	Luminal A
104415	17.2167	16.5957	9.202	0.32	Female	Non-Spanish; Non-Hispanic	Black, African American	Breast Cancer	T3	N2a		III	Invasive Micropapillary	Serum	Primary	Breast	2017	1958	59	Previous smoker							positive	85	positive	34	Amplified						3
104419	31.1583	2.63624	8.641	3.18	Female	Non-Spanish; Non-Hispanic	White	Breast Cancer	T1	N0	M0	I	DCIS	Serum	Primary	Breast	2018	1946	72	Current smoker	No	Yes	Yes				positive	100	positive	70	Not Amplified			+/+/-	HR+/HER-	Luminal A
104449	9.80166	4.00774	5.694	0.7	Female	Non-Spanish; Non-Hispanic	White	Breast Cancer	T1c	N0	M0	I	DCIS	Serum	Primary	Breast	2018	1952	65	Never smoked	No	No	Yes				positive	15	positive	2	Not Amplified			+/+/-	HR+/HER-	Luminal A
104509	13.7981	0.787844	7.788	1.46	Female	Non-Spanish; Non-Hispanic	White	Breast Cancer				IV	Invasive Ductal	Serum	Recurrence	Breast	2017	1980	37	Never smoked							positive	89	negative		Not Amplified						3
104541	28.7827	7.38227	8.795	1.95	Female	Non-Spanish; Non-Hispanic	White	Breast Cancer				II	Carcinoma	Serum	Metastatic	Lymph Node	2018	1947	71	Previous smoker	No	No	No				negative		negative		Not Amplified		Adjuvant	-/-/-	HR-/HER-	Triple Negative
104625	10.4595	0.521784	1.928	2.65	Female	Non-Spanish; Non-Hispanic	White	Breast Cancer	T4			III	Invasive Lobular	Serum	Primary	Breast	2017	1956	61	Never smoked							positive	65	positive	72	Not Amplified						2
113510	13.2352	8.97222	4.795	3.79	Female	Non-Spanish; Non-Hispanic	Black, African American	Breast Cancer	T2	N0	M0	II	Benign	Serum	Benign	Breast	2022	1992	30	Never smoked	Yes	No	No	Yes	No	No	negative		negative		Not Amplified		Neoadjuvant	-/-/-	HR-/HER-	Triple Negative
113542	8.05472	6.4124	6.569	3.77	Female	Non-Spanish; Non-Hispanic	White	Breast Cancer	T2	N1	M0	II	Adenocarcinoma	Serum	Recurrence	Lung	2022	1951	71	Previous smoker	No	No	No	Yes	Yes	No	positive	96.81	positive	25.23	Not Amplified			+/+/-	HR+/HER-	Luminal A
113552	26.7808	7.212	5.888	6.35	Female	Non-Spanish; Non-Hispanic	White	Breast Cancer	T2	N0	M0	II	DCIS	Serum	Primary	Breast	2022	1990	32	Never smoked	Yes	No	No	Yes	No	No	negative		negative		Not Amplified		Neoadjuvant	-/-/-	HR-/HER-	Triple Negative
113556	16.6314	4.74614	7.481	6.57	Female	Non-Spanish; Non-Hispanic	White	Breast Cancer	T3	N0	M0	III	Metaplastic	Serum	Primary	Breast	2022	1961	61	Current smoker	No	No	No	No	No	No	negative		negative		Not Amplified			-/-/-	HR-/HER-	Triple Negative
113559	17.4832	1.93609	6.458	6.86	Female	Non-Spanish; Non-Hispanic	White	Breast Cancer	T1b	N0	M0	I	DCIS	Serum	Primary	Breast	2022	1973	48	Never smoked	No	No	No	No	No	No	positive	93.92	positive	80.74	Not Amplified			+/+/-	HR+/HER-	Luminal A
113641	18.931	0.741896	9.109	2.5	Female	Non-Spanish; Non-Hispanic	White	Breast Cancer	T2	N1a	Not documented	I	Carcinoma	Serum	Primary	Breast	2022	1981	40	Previous smoker	No	No	No	No	No	No	positive	94.12	positive	29.61	Not Amplified			+/+/-	HR+/HER-	Luminal A
113664	26.3976	3.21625	11.306	3	Female	Non-Spanish; Non-Hispanic	White	Breast Cancer	T1a	Not documented	Not documented	I	DCIS	Serum	Primary	Breast	2022	1949	73	Previous smoker	No	No	No	No	No	No	positive	78.26	positive	56.59	Not Amplified			+/+/-	HR+/HER-	Luminal A
